# Supplementary material for: Protein O-Fucosyltransferases: Biological Functions and Molecular Mechanisms in Mammals
Source: Molecules. 2025 Mar 26;30(7):1470. doi: 10.3390/molecules30071470 (PMC11990869; doi:10.3390/molecules30071470)
Supplement: Supplementary file 1 [file molecules-30-01470-s001.zip]

Archive with 3 entries (1 files):
- molecules-3519180-supplementary/
- molecules-3519180-supplementary/molecules-3519180-supplementary/
- molecules-3519180-supplementary/molecules-3519180-supplementary/molecules-3519180-supplementary Table S1.xlsx
