# Supplementary material for: Protein O-Fucosyltransferases: Biological Functions and Molecular Mechanisms in Mammals
Source: Molecules. 2025 Mar 26;30(7):1470. doi: 10.3390/molecules30071470 (PMC11990869; doi:10.3390/molecules30071470)
Supplement: Supplementary file 1 [file molecules-30-01470-s001.zip › molecules-3519180-supplementary/molecules-3519180-supplementary/molecules-3519180-supplementary Table S1.xlsx]

## Sheet: Percent Identity Matrix
Percent Identity Matrix - created by Clustal2.1
	FUT1	FUT2	FUT3	FUT4	FUT5	FUT6	FUT7	FUT9	FUT8	FUT10	FUT11	POFUT1	POFUT2
FUT1	100	61.4	10.69	12.5	10.98	9.26	11.04	8.43	16.48	14.75	13.06	20.16	22.15
FUT2	61.4	100	9.33	9.09	9.93	9.27	10.81	11.92	13.08	11.11	10.22	16.46	19.08
FUT3	10.69	9.33	100	43.44	90.03	85.11	42.6	38.46	16.13	25.62	25	14.97	12.68
FUT4	12.5	9.09	43.44	100	43.48	44.02	46.43	41.72	17.34	27.11	28.14	12.21	11.89
FUT5	10.98	9.93	90.03	43.48	100	88.86	44.81	38.11	16.94	25.82	25.95	15.26	13.15
FUT6	9.26	9.27	85.11	44.02	88.86	100	44.11	38.53	17.34	25.7	24.55	15.34	10.8
FUT7	11.04	10.81	42.6	46.43	44.81	44.11	100	38.48	13.58	24.28	24.21	13.44	10.05
FUT9	8.43	11.92	38.46	41.72	38.11	38.53	38.48	100	13.01	23.19	22.94	12.5	12.26
FUT8	16.48	13.08	16.13	17.34	16.94	17.34	13.58	13.01	100	14.29	13.51	19.25	17.36
FUT10	14.75	11.11	25.62	27.11	25.82	25.7	24.28	23.19	14.29	100	39.35	11.42	11.9
FUT11	13.06	10.22	25	28.14	25.95	24.55	24.21	22.94	13.51	39.35	100	14.02	11.4
POFUT1	20.16	16.46	14.97	12.21	15.26	15.34	13.44	12.5	19.25	11.42	14.02	100	24.38
POFUT2	22.15	19.08	12.68	11.89	13.15	10.8	10.05	12.26	17.36	11.9	11.4	24.38	100
Protein sequences were aligned using Clustal Omega from the UniProt website. Table displays Percent Identity Matrix calculated by Clustal 2.1. Protein with a percent identity number greater than 30% are clustered within a thick box border.
Protein sequences used: P19526|FUT1_HUMAN, Q10981|FUT2_HUMAN, P21217|FUT3_HUMAN, P22083|FUT4_HUMAN, Q11128|FUT5_HUMAN, P51993|FUT6_HUMAN, Q11130|FUT7_HUMAN, Q9BYC5|FUT8_HUMAN, Q9Y231|FUT9_HUMAN, Q6P4F1|FUT10_HUMAN, Q495W5|FUT11_HUMAN, Q9H488|OFUT1_HUMAN, Q9Y2G5|OFUT2_HUMAN

## Sheet: Pairwise alignment score
Pairwise alignment score
	FUT1	FUT2	FUT3	FUT4	FUT5	FUT6	FUT7	FUT9	FUT8	FUT10	FUT11	POFUT1	POFUT2
FUT1	19840	10540	150	160	140	140	110	80	80	40	80	50	70
FUT2	10540	18430	150	100	70	110	30	30	100	50	20	120	40
FUT3	150	150	19930	6020	17650	16350	6200	6040	60	1010	1340	140	40
FUT4	160	100	6020	29370	5940	6000	6430	5750	80	370	1520	100	10
FUT5	140	70	17650	5940	20700	17070	6600	6220	60	1140	1400	140	40
FUT6	140	110	16350	6000	17070	19980	6390	6090	60	1230	1260	200	20
FUT7	110	30	6200	6430	6600	6390	18690	5560	80	1030	1050	40	40
FUT9	80	30	6040	5750	6220	6090	5560	19710	90	1510	1150	30	40
FUT8	80		60	80	60	60	80	90	30880	10	30	10	40
FUT10	40	50	1010	370	1140	1230	1030	1510	10	25670	8230	10	40
FUT11	80	20	1340	1520	1400	1260	1050	1150	30	8230	26830	20	20
POFUT1	50	120	140	100	140	200	40	30	10	10	20	20950	200
POFUT2	70	40	40	10	40	20	40	40	40	40	20	200	23140
Multiple sequence alignment was performed using MUSCLE (EMBL) and analyszed in Jalview. Table displays the scores calculated using pairwise alignment with BLOSUM62 algorithum. Protein with a score greater than 5000 are clustered within a thick box border.
Protein sequences used: P19526|FUT1_HUMAN, Q10981|FUT2_HUMAN, P21217|FUT3_HUMAN, P22083|FUT4_HUMAN, Q11128|FUT5_HUMAN, P51993|FUT6_HUMAN, Q11130|FUT7_HUMAN, Q9BYC5|FUT8_HUMAN, Q9Y231|FUT9_HUMAN, Q6P4F1|FUT10_HUMAN, Q495W5|FUT11_HUMAN, Q9H488|OFUT1_HUMAN, Q9Y2G5|OFUT2_HUMAN
